# Supplementary material for: Genome-Wide Characterization of Gibberellin Oxidase Genes (GbGAoxs) and Illustration of Their Molecular Responses to Exogenous GA3 in Gossypium barbadense
Source: Int J Mol Sci. 2025 Feb 25;26(5):1985. doi: 10.3390/ijms26051985 (PMC11899772; doi:10.3390/ijms26051985)
Supplement: Supplementary file 1 [file ijms-26-01985-s001.zip]

Archive with 1 entries (1 files):
- ijms-3404173-supplementary.pdf
